# Supplementary material for: Metabolite Analysis of Alternaria Mycotoxins by LC-MS/MS and Multiple Tools
Source: Molecules. 2023 Apr 6;28(7):3258. doi: 10.3390/molecules28073258 (PMC10096951; doi:10.3390/molecules28073258)
Supplement: Supplementary file 1 [file molecules-28-03258-s001.zip]

Archive with 1 entries (1 files):
- molecules-2258159-supplementary.pdf
